# Supplementary material for: Unsupervised Learning and Multipartite Network Models: A Promising Approach for Understanding Traditional Medicine
Source: Front Pharmacol. 2020 Aug 26;11:1319. doi: 10.3389/fphar.2020.01319 (PMC7479204; doi:10.3389/fphar.2020.01319)
Supplement: Supplementary File 1 — R code and dataset for section “Network analysis rationalizes TCM classifications: a case study”. [file DataSheet_1.zip]

Archive with 5 entries (4 files):
- Supp_code.R
- __MACOSX/
- __MACOSX/._Supp_code.R
- herb_ingre_target_v4.csv
- __MACOSX/._herb_ingre_target_v4.csv
