# Supplementary material for: Unsupervised Learning and Multipartite Network Models: A Promising Approach for Understanding Traditional Medicine
Source: Front Pharmacol. 2020 Aug 26;11:1319. doi: 10.3389/fphar.2020.01319 (PMC7479204; doi:10.3389/fphar.2020.01319)
Supplement: Supplementary File 1 — R code and dataset for section “Network analysis rationalizes TCM classifications: a case study”. [file DataSheet_1.zip › Supp_code.R]

# Library
library(readxl)
library(tidyverse)
library(ggraph)
library(GGally)
library(igraph)
library(network)
library(minerva)
library(PhylogeneticEM)
library(AMR)
library(GOSemSim)
library(org.Hs.eg.db)
library(cowplot)
library(ggpubr)
library(kableExtra)
library(visNetwork)
library(webshot)
library(ChemmineR)
library(ggcorrplot)
library(CINNA)
library(rcdk)
library(fingerprint)
library(ChemmineR)
library(cowplot)


# Data Wrangling
## Input of TCM herb dataset
tcm <- read_delim("herb_ingre_target_v4.csv", "\t", escape_double = FALSE, trim_ws = TRUE) %>% dplyr::select(drug = "herb-id", pinyin = `Pinyin Name`, chinese = `Chinese Name`, latin = `Latin Name`, properties = Properties_2, meridian = Meridians_2, ingredient = `Ingredient Name`, pubchem = cid, smile = Pubchem_smiles, inchikey = Pubchem_inchikey, target = ensymble_2) %>% mutate(drug = tolower(drug), pinyin = tolower(pinyin), latin = tolower(latin), properties = tolower(properties), meridian = tolower(meridian), ingredient = tolower(ingredient), pubchem = tolower(pubchem), smile = smile, inchikey = tolower(inchikey), target = toupper(target), cid = "CID", herbid = "D") %>% unite("pubchem", c(cid,pubchem), sep = "") %>% unite("drug", c(herbid, drug), sep = "")

head(tcm)
str(tcm)
count_unique <- function(x) length(unique(x))  # To measure number of unique values
count_na_percent <- function(x) round(sum(is.na(x))/length(x), digits = 5)  # To check percentage of NA values

tcm %>% summarise_all(count_unique)
tcm %>% summarise_all(count_na_percent)
tcm %>% dplyr::select(meridian, properties) %>% filter(str_detect(properties, "cool|warm|cold")) %>% table

### Visulaization
# Meridian frequency
term_freq <- tcm %>% dplyr::select(drug, meridian) %>% filter(!is.na(meridian)) %>% distinct 
unique(term_freq$drug) %>% length
(tf_plot <- table(term_freq$meridian) %>% data.frame %>%  dplyr::rename(term = "Var1", freq = "Freq") %>% 
    mutate(term = as.character(term)) %>% arrange(desc(freq)))
ggplot(tf_plot, aes(x = reorder(term, -freq), y = freq, fill = term))+ xlab("Meridian")+
  geom_bar(stat = "identity")+
  theme(axis.text.x = element_text(size = 18, angle = 30), legend.position = "none")

# Properties
term_freq <- tcm %>% dplyr::select(drug, properties) %>% filter(!is.na(properties)) %>% distinct 
unique(term_freq$drug) %>% length
(tf_plot <- ftable(term_freq$properties) %>% data.frame %>%  dplyr::rename(term = "Var1", freq = "Freq") %>% 
    mutate(term = as.character(term)) %>% arrange(desc(freq)))
ggplot(tf_plot, aes(x = reorder(term, -freq), y = freq, fill = term))+ xlab("Properties")+
  geom_bar(stat = "identity")+
  theme(axis.text.x = element_text(size = 18, angle = 30), legend.position = "none")

# Target
term_freq <- tcm %>% dplyr::select(drug, target) %>% filter(!is.na(target)) %>% distinct 
unique(term_freq$drug) %>% length
(tf_plot <- table(term_freq$target) %>% data.frame %>%  dplyr::rename(term = "Var1", freq = "Freq") %>% 
    mutate(term = as.character(term)) %>% arrange(desc(freq)))
ggplot(tf_plot[1:20, ], aes(x = reorder(term, -freq), y = freq, fill = term))+ xlab("Targets")+
  geom_bar(stat = "identity")+
  theme(axis.text.x = element_text(size = 18, angle = 30), legend.position = "none")

# Multipartite Network Analysis
## Reconstruct the UN-B graph drug and ingredient
drug_ingredient <- tcm %>% dplyr::select(drug, pubchem) %>% distinct

##Bipartite network
drug_ingredient_net <-  drug_ingredient %>% graph_from_data_frame(directed = FALSE)

V(drug_ingredient_net)$type[1:4485] <- FALSE
V(drug_ingredient_net)$type[4486:7342] <- TRUE

V(drug_ingredient_net)$color <- c("steel blue", "orange")[V(drug_ingredient_net)$type+1]
V(drug_ingredient_net)$shape <- c("square", "circle")[V(drug_ingredient_net)$type+1]

(drug_ingredient_net <- giant_component_extract(drug_ingredient_net)[[1]])

### Visualization
plot.igraph(drug_ingredient_net, vertex.label = NA, vertex.size = (2 - V(drug_ingredient_net)$type) * 5, layout = layout_as_bipartite)

## Projection of drug similarity network (DSN)
drug_ingredient_incd <- as_incidence_matrix(drug_ingredient_net)
dim(drug_ingredient_incd)

# Drugs
proj_drug_sim <- drug_ingredient_incd %*% t(drug_ingredient_incd)
dim(proj_drug_sim)
summary(as.vector(proj_drug_sim) > 0)

(proj_drug_sim_net <- graph_from_adjacency_matrix(proj_drug_sim, mode = "upper", weighted = TRUE, diag = FALSE))
igraph::components(proj_drug_sim_net)$no

(E(proj_drug_sim_net)[weight > 0] %>% length) * 2 + (dim(proj_drug_sim)[1]) == summary(as.vector(proj_drug_sim) > 0)[3] # Check the number of edges

### Visualization
# Drugs
V(proj_drug_sim_net)$color <- "orange"
E(proj_drug_sim_net)$width <- 1
E(proj_drug_sim_net)$color <- "gray"
E(proj_drug_sim_net)[weight > median(E(proj_drug_sim_net)$weight)]$width <- 4
E(proj_drug_sim_net)[weight > median(E(proj_drug_sim_net)$weight)]$color <- "blue"
g5 <- ggnet2(proj_drug_sim_net, color = "red", size = 1)+
  theme(legend.position = "none")

## Projection of ingredient similarity network (ISN)
# Ingredients
proj_ingd_sim <- t(drug_ingredient_incd)  %*% drug_ingredient_incd
dim(proj_ingd_sim)
summary(as.vector(proj_ingd_sim) > 0)

(proj_ingd_sim_net <- graph_from_adjacency_matrix(proj_ingd_sim, mode = "upper", weighted = TRUE, diag = FALSE))
igraph::components(proj_ingd_sim_net)$no

(E(proj_ingd_sim_net)[weight > 0] %>% length) * 2 + (dim(proj_ingd_sim)[1]) == summary(as.vector(proj_ingd_sim) > 0)[3] # Check the number of edges

### Visualization
# ingds
V(proj_ingd_sim_net)$color <- "blue"
E(proj_ingd_sim_net)$width <- 1
E(proj_ingd_sim_net)$color <- "gray"
E(proj_ingd_sim_net)[weight > median(E(proj_ingd_sim_net)$weight)]$width <- 4
E(proj_ingd_sim_net)[weight > median(E(proj_ingd_sim_net)$weight)]$color <- "orange"
g6 <- ggnet2(proj_drug_sim_net, color = "blue", size = 1)+
  theme(legend.position = "none")

## Modularity analysis of DSN
## Drugs modularity analysis
drug_cluster_net <- cluster_fast_greedy(proj_drug_sim_net, weights = E(proj_drug_sim_net)$weight) 
modularity(drug_cluster_net)
sizes(drug_cluster_net) %>% as.data.frame

mem_med_d <- data.frame("member_dsn" = unclass(membership(drug_cluster_net))) %>% rownames_to_column(var = "drug")

drug_ingredient <- drug_ingredient %>% left_join(mem_med_d, by= "drug") %>% filter(!is.na(member_dsn))

head(drug_ingredient)

## Modularity analysis of ISN
## Ingredients modularity analysis
ingd_cluster_net <- cluster_fast_greedy(proj_ingd_sim_net, weights = E(proj_ingd_sim_net)$weight) 
modularity(ingd_cluster_net)
sizes(ingd_cluster_net) %>% as.data.frame

mem_med_i <- data.frame("member_isn" = unclass(membership(ingd_cluster_net))) %>% rownames_to_column(var = "pubchem")

drug_ingredient <- drug_ingredient %>% left_join(mem_med_i, by= "pubchem") %>% filter(!is.na(member_isn))

head(drug_ingredient)

### Visualization
ggplot(sizes(drug_cluster_net) %>% as.data.frame, 
       aes(x = reorder(Community.sizes, -Freq), y = Freq, fill = Community.sizes))+
  geom_bar(stat = "identity")+
  guides(fill = "none")+
  geom_text(aes(label = Freq), vjust = -0.5, color = "black", size = 5)+
  ylab("Frequency")+
  xlab("Cluster")

ggplot(sizes(ingd_cluster_net) %>% as.data.frame, 
       aes(x = reorder(Community.sizes, -Freq), y = Freq, fill = Community.sizes))+
  geom_bar(stat = "identity")+
  guides(fill = "none")+
  geom_text(aes(label = Freq), vjust = -0.5, color = "black", size = 4)+
  ylab("Frequency")+
  xlab("Cluster")

# Computational Validation
## Drug's cluster
### 1. No. of common Meridian in each drug cluster
(tcm_merid <- tcm %>% dplyr::select(drug, meridian) %>% distinct(drug, meridian))

tcm_merid_cl <- tcm_merid %>% inner_join(drug_ingredient, by = "drug") %>% dplyr::select(drug, meridian, member_dsn) %>% distinct_all 

intersect_all <- function(chr1_chr2_mem, mem_filter){
  # Computes the intersection of multiple list and the average of intersections
  #
  # Args: 
  #   chr1_chr2_mem: A dataframe to converted to list by cluster membership No.
  #   mem_filter: A number to filter the membership cluster
  # Returns:
  #   The median of the average of all intersections
  #   
  
  chr1_chr2_mem_list <- chr1_chr2_mem %>% filter(member_dsn == mem_filter) %>% split(list(.$drug))
  inters_cl <- matrix(0, length(chr1_chr2_mem_list), length(chr1_chr2_mem_list))
  
  for (i in seq_along(chr1_chr2_mem_list)){
    for(j in seq_along(chr1_chr2_mem_list)){
      
      inters_cl[i, j] <- length(intersect(chr1_chr2_mem_list[[i]]$meridian, chr1_chr2_mem_list[[j]]$meridian))
    }
    diag(inters_cl) <- 0
    inters_cl <- inters_cl %>% data.frame %>% mutate(average = rowSums(.)/length(chr1_chr2_mem_list))
  }
  return(median(inters_cl$average))
}

all_med_merid <- data.frame()
for(i in 1:42){
  all_med_merid[i, 1] <- intersect_all(tcm_merid_cl, i)
}
# Profile of meridian in each cluster of DSN
cluster_size <- tcm_merid_cl %>% group_by(member_dsn) %>% dplyr::summarise(count = n())

merid_mat <- tcm_merid_cl %>% group_by(member_dsn, meridian) %>% dplyr::summarise(n = n()) %>% inner_join(cluster_size, by = "member_dsn") %>% arrange(member_dsn, desc(n)) %>%  mutate(freq = signif(n / count, digits = 2)) %>% dplyr::select(-n, -count) %>% spread(key = meridian, value = freq)

write_excel_csv(merid_mat, "merid_mat.xls")

#Random selection 
inters_mean <- c()
inters_list <- list()
for(k in 1:10){
  sample_num <- table(tcm_merid_cl$member_dsn) %>% sample(1)
  tcm_merid_cl_list <- tcm_merid_cl %>% sample_n(sample_num, replace = FALSE) %>% split(list(.$drug))
  
  inters <- matrix(0, length(tcm_merid_cl_list), length(tcm_merid_cl_list))
  for (i in seq_along(tcm_merid_cl_list)){
    for(j in seq_along(tcm_merid_cl_list)){
      
      inters[i, j] <- length(intersect(tcm_merid_cl_list[[i]]$meridian, tcm_merid_cl_list[[j]]$meridian))
    }
    diag(inters) <- 0
    inters <- inters %>% data.frame %>% mutate(average = rowSums(.)/length(tcm_merid_cl_list))
  }
  inters_list[k] <- list(inters)
  inters_mean[k] <- mean(inters$average)
}

#### Visualization
intersect_merid <- data.frame(intersection = c(inters_mean,
                                         all_med_merid$V1),
                        compare = c(rep("random", times = length(inters_mean)),
                                 rep("clusters", times = dim(all_med_merid)[1])))

g1 <- ggplot(intersect_merid, aes(x = intersection, fill = compare, col = compare))+
  geom_density(bins = 100, position="identity", alpha = 0.5)+ xlab("Meridian similarity")+
  geom_vline(xintercept = c(median(inters_mean), median(all_med_merid$V1)),
             color = c("darkblue", "red"), linetype = "dashed", size = 1)+
  theme(legend.position = "none")

### 2. No. of common Properties in each drug cluster
(tcm_prop <- tcm %>% dplyr::select(drug, properties) %>% distinct(drug, properties))

tcm_prop_cl <- tcm_prop %>% inner_join(drug_ingredient, by = "drug") %>% dplyr::select(drug, properties, member_dsn) %>% distinct_all 

intersect_all <- function(chr1_chr2_mem, mem_filter){
  # Computes the intersection of multiple list and the average of intersections
  #
  # Args: 
  #   chr1_chr2_mem: A dataframe to converted to list by cluster membership No.
  #   mem_filter: A number to filter the membership cluster
  # Returns:
  #   The median of the average of all intersections
  #   
  
  chr1_chr2_mem_list <- chr1_chr2_mem %>% filter(member_dsn == mem_filter) %>% split(list(.$drug))
  inters_cl <- matrix(0, length(chr1_chr2_mem_list), length(chr1_chr2_mem_list))
  
  for (i in seq_along(chr1_chr2_mem_list)){
    for(j in seq_along(chr1_chr2_mem_list)){
      
      inters_cl[i, j] <- length(intersect(chr1_chr2_mem_list[[i]]$properties, chr1_chr2_mem_list[[j]]$properties))
    }
    diag(inters_cl) <- 0
    inters_cl <- inters_cl %>% data.frame %>% mutate(average = rowSums(.)/length(chr1_chr2_mem_list))
  }
  return(median(inters_cl$average))
}

all_med_prop <- data.frame()
for(i in 1:42){
  all_med_prop[i, 1] <- intersect_all(tcm_prop_cl, i)
}

#Random selection 
inters_mean <- c()
inters_list <- list()
for(k in 1:10){
  sample_num <- table(tcm_prop_cl$member_dsn) %>% sample(1)
  tcm_prop_cl_list <- tcm_prop_cl %>% sample_n(sample_num, replace = FALSE) %>% split(list(.$drug))
  
  inters <- matrix(0, length(tcm_prop_cl_list), length(tcm_prop_cl_list))
  for (i in seq_along(tcm_prop_cl_list)){
    for(j in seq_along(tcm_prop_cl_list)){
      
      inters[i, j] <- length(intersect(tcm_prop_cl_list[[i]]$properties, tcm_prop_cl_list[[j]]$properties))
    }
    diag(inters) <- 0
    inters <- inters %>% data.frame %>% mutate(average = rowSums(.)/length(tcm_prop_cl_list))
  }
  inters_list[k] <- list(inters)
  inters_mean[k] <- mean(inters$average)
}

#### Visualization
intersect_prop <- data.frame(intersection = c(inters_mean,
                                         all_med_prop$V1),
                        compare = c(rep("random", times = length(inters_mean)),
                                 rep("clusters", times = dim(all_med_prop)[1])))

g2 <- ggplot(intersect_prop, aes(x = intersection, fill = compare, col = compare))+
  geom_density(bins = 100, position="identity", alpha = 0.5)+ xlab("Property similarity")+
  geom_vline(xintercept = c(median(inters_mean), median(all_med_prop$V1)),
             color = c("darkblue", "red"), linetype = "dashed", size = 1)+
  theme(legend.position = "none")

g2+ylim(0,5)


## Ingredient's cluster
### 3. No. of common Targets in each ingredient cluster
(tcm_target <- tcm %>% dplyr::select(pubchem, target) %>% distinct_all)

tcm_target_cl <- tcm_target %>% inner_join(drug_ingredient, by = "pubchem") %>% dplyr::select(pubchem, target, member_isn) %>% distinct_all  

intersect_all <- function(chr1_chr2_mem, mem_filter){
  # Computes the intersection of multiple list and the average of intersections
  #
  # Args: 
  #   chr1_chr2_mem: A dataframe to converted to list by cluster membership No.
  #   mem_filter: A number to filter the membership cluster
  # Returns:
  #   The median of the average of all intersections
  #   
  
  chr1_chr2_mem_list <- chr1_chr2_mem %>% filter(member_isn == mem_filter) %>% split(list(.$pubchem))
  inters_cl <- matrix(0, length(chr1_chr2_mem_list), length(chr1_chr2_mem_list))
  
  for (i in seq_along(chr1_chr2_mem_list)){
    for(j in seq_along(chr1_chr2_mem_list)){
      
      inters_cl[i, j] <- length(intersect(chr1_chr2_mem_list[[i]]$target, chr1_chr2_mem_list[[j]]$target))
    }
    diag(inters_cl) <- 0
    inters_cl <- inters_cl %>% data.frame %>% mutate(average = rowSums(.)/length(chr1_chr2_mem_list))
  }
  return(median(inters_cl$average))
}

all_med_target <- data.frame()
for(i in 1:24){
  all_med_target[i, 1] <- intersect_all(tcm_target_cl, i)
}

table(tcm_target_cl$member_isn) %>% mean

#Random selection 
inters_mean <- c()
inters_list <- list()
for(k in 1:100){
  
  sample_num <- table(tcm_target_cl$member_isn) %>% sample(1)
  tcm_target_cl_list <- tcm_target_cl %>% sample_n(sample_num, replace = FALSE) %>% split(list(.$pubchem))
  
  inters <- matrix(0, length(tcm_target_cl_list), length(tcm_target_cl_list))
  for (i in seq_along(tcm_target_cl_list)){
    for(j in seq_along(tcm_target_cl_list)){
      
      inters[i, j] <- length(intersect(tcm_target_cl_list[[i]]$target, tcm_target_cl_list[[j]]$target))
    }
    diag(inters) <- 0
    inters <- inters %>% data.frame %>% mutate(average = rowSums(.)/length(tcm_target_cl_list))
  }
  inters_list[k] <- list(inters)
  inters_mean[k] <- mean(inters$average)
}

#### Visualization
intersect_target <- data.frame(intersection = c(inters_mean,
                                         all_med_target$V1),
                        compare = c(rep("random", times = length(inters_mean)),
                                 rep("clusters", times = dim(all_med_target)[1])))

g3 <- ggplot(intersect_target, aes(x = intersection, fill = compare, col = compare))+
  geom_density(bins = 100, position="identity", alpha = 0.5)+ 
  ylim(0, 4)+
  xlab("Targets similarity")+
  geom_vline(xintercept = c(median(filter(intersect_target, compare == "random")$intersection, na.rm = T), median(all_med_target$V1)),
             color = c("darkblue", "red"), linetype = "dashed", size = 1)+
  theme(legend.position = "none")+ xlim(0,1)


### 4. Similar SMILEs in each ingredient cluster
library(rcdk)

(tcm_smile <- tcm %>% dplyr::select(pubchem, smile) %>% distinct_all)
tcm_smile[1182,2] <- "C1=CC=C(C(=C1)C(=O)OC2=CC=CC=C2C(=O)O)O"

tcm_smile_cl <- tcm_smile %>% inner_join(drug_ingredient, by = "pubchem") %>% dplyr::select(pubchem, smile, member_isn) %>% distinct_all 

finger <- function(chr1_chr2_mem, mem_filter){
  # Computes the median of fingerprint similarity of multiple list of molecules
  #
  # Args: 
  #   chr1_chr2_mem: A dataframe to be filtered.
  #   mem_filter: A number to filter the membership cluster No.
  # Returns:
  #   The median of all Tanimoto simialrities
  #   
  chr1_chr2_mem_filter <- chr1_chr2_mem %>% filter(member_isn == mem_filter)
  
  mols <- parse.smiles(chr1_chr2_mem_filter[ , 2, drop = TRUE])
  fps <- lapply(mols, get.fingerprint, type='extended', size = 500)
  fp.sim <- fingerprint::fp.sim.matrix(fps, method = 'dice')
  diag(fp.sim) <- 0
  med_fing <- median(fp.sim)
  return(med_fing)
}

all_med_smile <- data.frame()
for(i in 1:24){
  all_med_smile[i, 1] <- finger(tcm_smile_cl, i)
}
table(tcm_smile_cl$member_isn)

#Random selection 
sim_mean <- c()

for(k in 1:20){
  sample_num <- table(tcm_smile_cl$member_isn) %>% sample(1)
  rand_smiles <- tcm_smile_cl %>% sample_n(sample_num, replace = FALSE)
  mols <- parse.smiles(rand_smiles[ , 2, drop = TRUE])
  fps <- lapply(mols, get.fingerprint, type='extended', size = 500)
  fp.sim <- fingerprint::fp.sim.matrix(fps, method = 'dice')
  
  diag(fp.sim) <- 0
  sim_mean[k] <- median(fp.sim)
}


#### Visualization
intersect_smile <- data.frame(intersection = c(sim_mean,
                                         all_med_smile$V1),
                        compare = c(rep("random", times = length(sim_mean)),
                                 rep("clusters", times = dim(all_med_smile)[1])))

g4 <- ggplot(intersect_smile, aes(x = intersection, fill = compare, col = compare))+
  geom_density(bins = 100, position="identity", alpha = 0.5)+ xlab("Dice similarity")+
  geom_vline(xintercept = c(median(sim_mean), median(all_med_smile$V1)),
             color = c("darkblue", "red"), linetype = "dashed", size = 1)+
  theme(legend.position = c(0.8, 0.7))
g4


# Figure 4
plot_grid(g1, g2, g3, g4, align = "hv", 
          nrow = 2, labels = LETTERS[1:4])
