# Supplementary material for: Unsupervised Learning and Multipartite Network Models: A Promising Approach for Understanding Traditional Medicine
Source: Front Pharmacol. 2020 Aug 26;11:1319. doi: 10.3389/fphar.2020.01319 (PMC7479204; doi:10.3389/fphar.2020.01319)
Supplement: Supplementary File 2 — Modularity index of the clustering algorithms used for the present case study. [file Table_1.xlsx]

## Sheet: Sheet1
Algorithm	Modularity index (NSN)	Modularity index (ISN)
cluster_infomap	0.3226364	0.1207122
cluster_fast_greedy	0.3476386	0.3220515
cluster_spinglass	0.3181295	0.2670596
